# Supplementary material for: Evaluation of prostate cancer antigen 3 for detecting prostate cancer: a systematic review and meta-analysis
Source: Sci Rep. 2016 May 10;6:25776. doi: 10.1038/srep25776 (PMC4861967; doi:10.1038/srep25776)
Supplement: Supplementary Information [file srep25776-s1.xls]

## Sheet: Sheet1
Author	Year	Country/region	Ethnicity	Population	age(Mean ±SD)	PSA(Mean± SD)(ng/ml)	Sample	Study design	Inclusion criteria	Initial or repeated Bio	Patients with Bio	Patients with cancer	TP	FP	FN	TN	Se	Sp	AUC(95%)	Cutoff point
Hessels	2003	Netherlands/Eur	Caucasian	108	NA	NA	urine	Retrospective(two center)	PSA>3ng/ml	initial	108	24	16	14	8	70	66.7	83.3	0.717(0.58-0.85)	0.2
Fradet	2004	Canada	Caucasian (95%)	517	64	7.5	urine	Multi-center Prospective	PSA>4ng/ml or PSA<4ng/ml, DRE suspicion	91 repeated	443	152	100	32	52	259	65.8	89	0.86(0.82-0.89)	0.5
Tinzel	2004	Austria/Eur	Caucasian	201	66	4-10(57%)	Urine	Prospective	PSA elevated and/ or DRE abnormal	57 repeated	158	62	51	23	11	73	82.3	76.2	0.87(0.81-0.92)	0.5
Groskopf	2006	US	not mentioned	70	67±11	7.7	urine	Retrospective	PSA>2.5ng/ml and/ or DRE abnormal	initial	68	16	11	11	5	41	68.8	78.8	0.746(0.574-0.918)	0.05
van Gils	2007	Netherlands/Eur	Caucasian	583	64.3±7.2	7.49±2.93	urine	Multi-center Prospective	PSA3-15ng/ml	initial	534	174	113	122	61	238	64.9	66.1	0.66(0.61-0.71)	58
van Gils	2007	Netherlands/Eur	Caucasian	67	64±7.2	8.73±6.61	urine	Prospective	PSA elevated or DRE abnormal	initial	67	23	14	9	9	35	60.9	79.5	0.70(0.58-0.83)	43
Marks	2007	US,Canada	Caucasian(95%)	233	64±7	7.4±4.3	urine	Multi-center Prospective	PSA>2.5ng/ml and one negative biopsy	repeated	226	60	35	46	25	120	58.3	72.3	0.678(0.579-0.759)	35
Deras	2008	US,Canada	Caucasian(87.55)	570	64	7.8	urine	Multi-center Prospective	PSA>2.5ng/ml,DRE abnormal,family history	initial 277	570	206	111	93	95	264	53.9	73.9	0.686	35
Haese	2008	Europe	Caucasian	470	6.4±6.6	8.9±7.6	urine	Multi-center Prospective	Previous biopsy high-grade prostate intraepithelial neoplasia (HGPIN) or atypical small acinar proliferation (ASAP)	repeated	463	128	60	94	68	241	46.9	71.9	0.658	35
Laxman	2008	US	Caucasian(91%)	276	62.8±8.1	9.1±7.9	urine	Prospective	indication for biopsy	not mentioned	234	138	104	42	34	54	75.4	56.3	0.661	35
Ouyang	2009	US	Caucasian(97.7%)	106	69.5±10.5,61.7±7.0	NA	urine	Prospective	PSA or DRE abnormal	not mentioned	92	43	31	20	12	29	72.1	59.2	0.67(0.56-0.78)	19.9
Shappell	2009	US	Caucasian	276	NA	6.55	urine	Prospective 30,other retrospective	PSA or DRE abnormal	9 repeated	30	11	8	3	3	16	72.7	84.2	NA	35
Wang	2009	US	Caucasian(91.5%)	192	62±8.3	8.7±1.24	urine	Prospective	PSA or DRE abnormal	136 initial	187	87	46	20	41	80	52.9	80	0.71(PCA3&PSA)	35
Mearini	2009	Italy/Eur	Caucasian	96	68.7,70.3	NA	urine	Retrospective	PSA and/or DRE abnormal	initial	96	70	42	0	28	26	60	100	0.814(0.721-0.886)	0.0075
Henderson	2010	UK/Eur	Caucasian	50	69.9	10.1	urine	Prospective	PSA significant rise	23 initial	50	6	5	18	1	26	83.3	59.1	0.773(0.682-0.864)	35
Aubin	2010	US	Caucasian	1072	NA	NA	urine	Multi-center Prospective	REDUCE	repeated	1072	190	92	189	98	693	48.4	78.6	0.693(0.649-0.736)	35
Auprich	2010	Europe	Caucasian	621	63	7.3	urine	Multi-center Prospective	Suspicious DRE , abnormal PSA(2-10ng/ml),suspicious histology	467 initial	621	255	164	110	91	256	64.3	69.9	0.74	35
Morotel	2010	Spain/Eur	Caucasian	244	64	6.4	urine	Prospective	indication for biopsy	64 repeated	244	83	75	34	8	127	90	79	0.705	35
Nyberg	2010	Sweden/Eur	Caucasian	62	63	7.9	urine	Prospective	PSA elevated or DRE suspicion	28 repeated	62	18	12	24	6	20	66.7	44.4	0.74	35
Roobol	2010	Netherlands/Eur	Caucasian	721	70	2.74	urine	Prospective	ERSPC PSA>3ng/ml,negative biopsy	212 repeated	721	122	83	265	39	334	68	55.7	0.635(0.582-0.689)	35
Rigau	2010	Spain/Eur	Caucasian	215	65.7	11.86	urine	Prospective	PSA>4ng/ml and/or DRE abnormal	55 repeated	215	73	50	58	23	84	69	59	0.66(0.58-0.73)	35
Shen	2010	China/Asian	Asian	99	70.3	NA	urine	Prospective	indication for biopsy	initial	99	35	22	6	13	58	62.9	90.6	0.786(0.683-0.889)	0.107
Schilling	2010	Cerman/Eur	Caucasian	32	67	6.3	urine	Retrospective	PSA>4ng/ml and/or DRE abnormal,PSA elevate >20%/year	14 repeated	32	18	17	9	1	5	94	36	0.81	35
Rubio-Briones	2011	Spain/Eur	Caucasian	474	65	NA	urine	Prospective	PSA and/or DRE abnormal	150 repeated	242	82	70	107	12	53	85	33	0.672	35
Adam	2011	South Africa	Black(68.6%)	105	67	NA	urine	Prospective	PSA and/or DRE abnormal or family history	19 repeated	105	45	35	30	10	30	77.7	50	0.705(0.599-0.812)	35	60
Cao	2011	Chian	Asian	131	68.42±0.63,67.78± 0.96	8.53 ±0.85,11.74± 1.71	urine	Retrospective	PSA and/or DRE abnormal	initial	131	86	82	24	4	21	95	47	0.739(0.65-0.827)	35
Ochiai	2011	Japan	Asian	105	66	7.2	urine	Prospective	PSA>2.5ng/ml,DRE abnorma	20 repeated	102	38	26	17	12	50	74.3	74.6	0.85	35
Perdona	2011	Italy/Eur	Caucasian	218	66	6.7	urine	Multi-center Prospective	PSA4-10ng/ml and/or DRE abnormal	84 repeated	218	73	51	28	22	117	69.9	80.7	0.83(0.77-0.875)	51
Taille	2011	Europe	Caucasian	528	63±7.6	5.9±2.1	urine	Multi-center Prospective	PSA>2.5ng/ml and/or DRE abnorma	initial	516	207	132	74	75	235	64	76	0.761	35
Babera	2012	Italy/Eur	Caucasian	177	64	9.5	urine	Prospective	PSA abnormaland negative biopsy	repeated	177	48	35	75	13	54	73	41.8		35
CF Ng	2012	China/Asian	Asian	41	71	16.6	urine	Prospective	PSA>4ng/ml and/or DRE abnorma	initial	41	17	12	2	5	22	71	92	NA	1.127
Crawford	2012	US	Caucasian	1962	64.4±8.6	8±2.0	urine	Multi-center Prospective	PSA>2.5ng/ml and/or DRE abnormal	not mentioned	1913	802	489	360	313	751	60.9	67.6	0.706(0.673-0.739)	35
Pepe	2012	Italy/Eur	Caucasian	74	64	8.9	urine	Prospective	elevated PSA（4-10ng/ml) and negative biopsy	repeated	74	27	25	37	2	10	92.6	21.6	0.73	20
Pepe	2012	Italy/Eur	Caucasian	118	62.5	8.5	urine	Prospective	elevated PSA level and and negative DRE and negative biopsy	repeated	118	32	29	62	3	24	90.6	27.9	0.678	20
Sciarra	2012	Italy/Eur	Caucasian	84	63.2	6.89	urine	Prospective	elevated PSA level and negative biopsy	repeated	84	26	18	15	8	43	68	74.5	0.825(0.726-0.899)	35
Wu	2012	US	Caucasian	103	63.5±7.4	11±8.5	urine	Retrospective	elevated PSA level and/or suspicios DRE and negative biopsy	repeated	103	37	25	22	12	42	67	64	0.64(0.53-0.75)	25
Ferro	2013	Europe	Caucasian	300	60.4±6.0	6.18	urine	prospective	PSA2-10ng/ml	initial	300	108	97	115	11	77	89.8	40.1	0.73(0.68-0.79)	22
Goode	2013	US	Caucasian	456	66	4.8	urine	Retrospective	elevated PSA, abnormal DRE, or previous abnormal pathology (HGPIN or ASAP)	167 repeated	456	88	55	92	33	276	62	75	0.726	35
Ochiai	2013	Japan	Asian	647	69	7.6	urine	Multi-center Prospective	PSA elevated and/ or DRE abnormal	158 repeated	633	264	176	105	88	264	66.5	71.6	0.742	35
Stephan	2013	German/Eur	Caucasian	281	65	6.05	urine	Multi-center Prospective	PSA and/ or DRE abnormal or suspicious transrectal ultrasonography	110 repeated	246	110	80	49	30	87	73	64	0.74(0.68-0.79)	28
Perdona	2013	Italy/EurCaucasian		160	64.9±7.37	6.13	urine	Prospective	PSA>2.5ng/mland/or and /or DRE abnormal,family history	initial	160	47	24	19	23	94	51	83	0.66(0.57-0.75)	32.5
Salagierski	2013	Poland/Eur	Caucasian	80	66.2±6.8	7.5±1.9	urine	Prospective	elevated PSA 4-10ng/ml	initial	80	24	18	25	6	31	75	55	0.72	35
Scattoni	2013	Italy/Eur	Caucasian	116	68.3	8.7	urine	Multi-center Prospective	PSA2-15ng/ml and/or DRE abnormal	initial	116	40	36	59	4	17	90	23	0.57(0.47-0.68)	13.5
Scattoni	2013	Italy/Eur	Caucasian	95	67.7	9.8	urine	Multi-center Prospective	PSA2-15ng/mland/or DRE abnormal,previos biopsy ASAP or HGPIN	repeated	95	30	24	43	6	22	80	34	0.63(0.50-0.75)	23.5
Francesco	2014	Italy/Eur	Caucasian	170	66	7.7	urine	prospective	elevated PSA level and/or suspicios DRE and negative biopsy	repeated	170	52	34	22	26	88	65.9	75		32.5
Chevli	2013	USA	mixed	3073	64.8	6.4	urine	Retrospective	PSA elevated and/ or DRE abnormal	initial	3073	1341	710	121	470	1772	53	75	0.697	35
Giuseppe	2014	Italy/Eur	Caucasian	100		8.7	urine	prospective	PSA elevated and/ or DRE abnormal	repeated	50	13	11	4	15	20	83	53	0.645	45
